# Supplementary material for: Regulation of inflammatory genes in decidual cells: Involvement of the bromodomain and extra-terminal family proteins
Source: PLoS One. 2023 Mar 10;18(3):e0280645. doi: 10.1371/journal.pone.0280645 (PMC10004631; doi:10.1371/journal.pone.0280645)
Supplement: S1 Data — (XLSX) [file pone.0280645.s015.xlsx]

## Sheet: Figs. 2, 3, 4
	mRNA relative abundance
					Figure 2A (PTGS1)											Figure 3A (IL6)											Figure 4A (IL10)
	Tissue	Veh	LPS	(+)JQ1	LPS+(+)JQ1	(-)JQ1	LPS+(-)JQ1	I-Bet-762	LPS+(I-Bet-762)			Tissue	Veh	LPS	(+)JQ1	LPS+(+)JQ1	(-)JQ1	LPS+(-)JQ1	I-Bet-762	LPS+(I-Bet-762)			Tissue	Veh	LPS	(+)JQ1	LPS+(+)JQ1	(-)JQ1	LPS+(-)JQ1	I-Bet-762	LPS+(I-Bet-762)
	B216d	1.08437	1.41136	0.631394	0.67955	0.953553	1.2516	0.960444	1.02774			B216d	0.442537	2.79255	0.0236754	0.47358	0.352485	3.16614	0.0404842	0.708546			B216d	1.18286	1.51521	0.456666	0.63698	0.798525	2.43116	0.44137	0.537225
	B217d	1.38512	1.60313	0.910972	0.905795	1.01095	0.745076	0.595526	0.843439			B217d	0.317855	4.15141	0.0188338	0.330242	0.240371	2.60138	0.0118772	0.328036			B217d	1.08233	2.88564	0.823448	0.392142	0.968719	1.42167	0.26464	0.161411
	B218d	1.06264	1.42112	0.513851	0.520456	1.34027	1.14166					B218d	0.18269	3.40151	0.00127544	0.120675	0.263538	2.03031					B218d	0.518092	2.08755	0.161972	0.320147	0.846193	2.06604
	B219d	0.768231	1.12386	0.793051	0.708802	0.791693	1.3292	1.30671	1.17845			B219d	0.052269	2.6262	0.00516903	0.780175	0.052554	3.81231	0.00736126	0.663961			B219d	0.951432	2.86489	0.119557	0.195858	0.503293	2.88032	0.239541	0.245112
	B233d	1.22169	1.3499	0.771242	0.55406	1.47374	1.12211	0.748042	0.759215			B233d	0.397331	2.57464	0.010189	0.154227	0.391712	3.94925	0.0529316	0.46972			B233d	1.72189	1.71861	0.283559	0.213249	1.14397	2.28277	0.36101	0.274944
	Average	1.10441	1.38187	0.724102	0.673733	1.11404	1.11793	0.902681	0.952209			Average	0.278536	3.10926	0.0118285	0.37178	0.260132	3.11188	0.0281636	0.542566			Average	1.09132	2.21438	0.36904	0.351675	0.852141	2.21639	0.32664	0.304673
	SD	0.227878	0.172449	0.153864	0.152423	0.283222	0.224779	0.308133	0.187941			SD	0.16042	0.669132	0.00932505	0.268913	0.131656	0.810115	0.022085	0.17665			SD	0.434233	0.63727	0.285741	0.178516	0.236305	0.535144	0.0926908	0.162312
	SE	0.10191	0.0771216	0.0688101	0.0681659	0.126661	0.100524	0.154066	0.0939705			SE	0.0717418	0.299245	0.00417029	0.120262	0.0588782	0.362295	0.0110425	0.088325			SE	0.194195	0.284996	0.127787	0.0798346	0.105679	0.239324	0.0463454	0.0811561
	n	5	5	5	5	5	5	4	4			n	5	5	5	5	5	5	4	4			n	5	5	5	5	5	5	4	4
					Figure 2B (PTGES)											Figure 3B (CXCL8/IL8)											Figure 4B (IDO1)
	Tissue	Veh	LPS	(+)JQ1	LPS+(+)JQ1	(-)JQ1	LPS+(-)JQ1	I-Bet-762	LPS+(I-Bet-762)			Tissue	Veh	LPS	(+)JQ1	LPS+(+)JQ1	(-)JQ1	LPS+(-)JQ1	I-Bet-762	LPS+(I-Bet-762)			Tissue	Veh	LPS	(+)JQ1	LPS+(+)JQ1	(-)JQ1	LPS+(-)JQ1	I-Bet-762	LPS+(I-Bet-762)
	B216d	0.846308	0.698715	0.817962	1.28516	0.766269	1.07485	1.2368	1.27395			B216d	0.263892	2.15912	0.0564727	0.800253	0.232947	3.4405	0.077705	0.969117			B216d	0.209572	3.33703	0.0201511	0.17733	0.221662	3.5466	0.0282116	0.459446
	B217d	1.12093	1.7798	1.22461	0.956124	0.792225	0.891684	0.583221	0.651413			B217d	0.133237	3.9199	0.0704412	0.653572	0.109306	2.68568	0.0235051	0.404357			B217d	0.0176869	2.71936	0.00442172	0.254249	0.0320575	4.67818	0.00221086	0.291834
	B218d	0.490244	1.74415	0.500402	0.684478	0.933056	1.64767					B218d	0.00716139	3.09419	0.00406598	0.362534	0.00600896	2.52604					B218d	0.122951	1.63934		0.286885	0.204918	2.7459
	B219d	0.600031	1.98447	0.450507	1.27742	0.423448	1.68019	0.584619	0.999318			B219d	0.0013683	2.79282	0.00159638	0.587499	0.00158352	4.16838	0.000718247	0.446035			B219d	0.0302488	4.52245	0.0164511	0.845373	0.0652736	2.05214	0.0360862	0.431973
	B233d	1.13085	1.19019	0.654378	0.791089	0.810707	1.65414	0.805629	0.963026			B233d	0.0420999	2.87874	0.0142062	0.858024	0.055798	3.37804	0.0135226	0.759576			B233d	0.000458222	2.28573	0.000403065	0.0640597	0.0479225	5.20649	0.0056537	0.389281
	Average	0.837671	1.47946	0.729571	0.998853	0.745141	1.38971	0.802566	0.971926			Average	0.0895517	2.96895	0.0293565	0.652377	0.0811287	3.23973	0.0288627	0.644771			Average	0.0761833	2.90078	0.0103567	0.325579	0.114367	3.64586	0.0180406	0.393133
	SD	0.293018	0.526436	0.311819	0.275405	0.190893	0.376834	0.307776	0.254804			SD	0.110814	0.63541	0.0318709	0.195178	0.0954657	0.659196	0.0338709	0.268126			SD	0.0883824	1.09802	0.00944054	0.302961	0.0912575	1.30967	0.0166644	0.0734447
	SE	0.131042	0.235429	0.13945	0.123165	0.0853699	0.168525	0.153888	0.127402			SE	0.0495576	0.284164	0.0142531	0.0872861	0.0426936	0.294801	0.0169354	0.134063			SE	0.0395258	0.491048	0.00472027	0.135488	0.0408116	0.585704	0.00833222	0.0367223
	n	5	5	5	5	5	5	4	4			n	5	5	5	5	5	5	4	4			n	5	5	4	5	5	5	4	4
					Figure 2C (PTGS2)											Figure 3C (TNF)
	Tissue	Veh	LPS	(+)JQ1	LPS+(+)JQ1	(-)JQ1	LPS+(-)JQ1	I-Bet-762	LPS+(I-Bet-762)			Tissue	Veh	LPS	(+)JQ1	LPS+(+)JQ1	(-)JQ1	LPS+(-)JQ1	I-Bet-762	LPS+(I-Bet-762)
	B216d	1.19825	1.74576	0.225289	0.458656	1.02816	2.43958	0.299787	0.60451			B216d	0.703988	1.31288	0.493865	0.858896	0.783742	1.37577	0.911043	1.55982
	B217d	0.566005	4.72467	0.0860877	0.353223	0.319092	1.68075	0.0543543	0.215819			B217d	0.458533	1.62664	0.712136	1.31412	0.479027	1.97759	0.535383	0.896574
	B218d	0.657295	2.47424	0.116921	0.24418	0.808292	1.69907					B218d	0.663212	1.16062	0.352332	1.07772	0.818653	1.92746
	B219d	0.115053	2.37327	0.0643041	1.85234	0.154444	2.48343	0.0622743	0.894885			B219d	0.251868	2.73244	0.0917518	1.0401	0.126104	2.44375	0.173239	1.14075
	B233d	1.05477	2.11447	0.260692	0.305019	1.38945	2.1143	0.271017	0.490284			B233d	0.189175	1.1199	0.189863	0.923651	0.352466	2.55259	0.775147	1.8972
	Average	0.718275	2.68648	0.150659	0.642684	0.739887	2.08343	0.171858	0.551374			Average	0.453355	1.5905	0.36799	1.0429	0.511998	2.05543	0.598703	1.37359
	SD	0.428482	1.17362	0.0872378	0.680762	0.507326	0.38655	0.131674	0.28116			SD	0.233062	0.668702	0.246253	0.175256	0.292973	0.469665	0.323377	0.4437
	SE	0.191623	0.524858	0.0390139	0.304446	0.226883	0.17287	0.0658368	0.14058			SE	0.104228	0.299053	0.110128	0.078377	0.131022	0.21004	0.161689	0.22185
	n	5	5	5	5	5	5	4	4			n	5	5	5	5	5	5	4	4
																																					0

## Sheet: Fig. 5
mRNA relative abundance																													Date- 14/06/19
				Figure 5A
	Tissue	BRD2	BRD3	BRD4L	BRD4S
	B210d	1.5215	0.367608	1.93115	0.179744
	B217d	1.9867	0.145574	1.79079	0.0769399
	B219d	2.34945	0.286252	1.24821	0.116091
	B192d	3.13776	0.207676	0.6088	0.0457649
	B218d	0.912081	0.0555161	2.84208	0.190318
	B233d	1.97536	0.198379	1.66157	0.164691
	Average	1.98047	0.210167	1.68043	0.128925
	SD	0.752016	0.108454	0.742972	0.0590147
	SE	0.307009	0.044276	0.303317	0.0240926
	n	6	6	6	6																												fold-increase by (+)JQ1
																																	3.14142	3.6448
				Figure 5B
	Tissue	Vehicle	LPS	(+)-JQ1	(+)-JQ1 + LPS	(-)-JQ1	(-)-JQ1 + LPS
	B210	0.672028	0.87071	1.6801	0.777165
	B217	0.534948	0.417216	1.94668	2.28157	0.241093	0.578496
	B218	0.631722	0.374976	1.47682	1.99833	0.753889	0.764258
	B219	0.340722	0.348176	2.36034	2.27792	0.551703	0.121143
	B233	0.752033	0.493392	1.745	1.79329	0.474803	0.741476
	Average	0.586291	0.500894	1.84179	1.82566	0.505372	0.551344
	SD	0.157976	0.213893	0.334891	0.621006	0.211884	0.298492
	SE	0.070649	0.0956557	0.149768	0.277722	0.105942	0.149246
	n	5	5	5	5	4	4
				Figure 5C
	Tissue	Vehicle	LPS	(+)-JQ1	(+)-JQ1 + LPS	(-)-JQ1	(-)-JQ1 + LPS
	B210	1.00132	1.28359	0.843903	0.871182
	B217	1.50518	0.714387	1.05746	1.18336	0.555338	0.984281
	B218	1.12455	0.670878	0.947928	1.24259	1.04832	0.965738
	B219	0.495406	0.540792	1.49834	1.6897	1.04373	0.732034
	B216	0.817195	1.00255	0.810425	1.0243	1.60309	0.742446
	B217	0.442092	0.867924	1.34369	1.3915	0.878677	1.07612
	B218	1.12455	0.670878	0.947928	1.24259	1.04832	0.965738
	B227	2.35051	1.42934	0.820144	0.143912	0.341331	0.914761
	B233	1.19669	0.809961	1.0346	1.05404	0.806577	1.09813
	Average	1.1175	0.887811	1.03383	1.09368	0.915672	0.934906
	SD	0.572696	0.298776	0.239465	0.426361	0.377417	0.136028
	SE	0.190899	0.0995919	0.0798218	0.14212	0.133437	0.0480933
	n	9	9	9	9	8	8
BRD Compile Results for Chemical Probes
BRD-4_L
	Vehicle	LPS	(+)-JQ1	(+)-JQ1 + LPS	(-)-JQ1	(-)-JQ1 + LPS
B210	2.63759	3.38112	2.22293	2.29479
B217	312.854	148.487	219.795	245.962	115.428	204.584
B218	2.60065	1.55149	2.1922	2.87365	2.42437	2.23339
B219	197.503	215.597	597.343	673.629	416.101	291.839
B186d	1.30926	2.07075
B192	1.28373	2.60664
B216	0.408227	0.50082	0.404845	0.511683	0.800816	0.370886
B217	0.299392	0.587772	0.909969	0.942345	0.595054	0.728763
B218	2.60065	1.55149	2.1922	2.87365	2.42437	2.23339
B227	621.444	377.898	216.835	38.0485	90.2434	241.851
B233	65.046	44.0253	56.2357	57.2921	43.8414	59.6889
Count	10	10	8	8	7	7
Mean	114.294	75.4231	130.237	120.892	89.7167	106.263
SD	153.231	107.239	280.714	316.487	213.815	148.566
SE	48.4558	33.9121	99.2473	111.895	80.8146	56.1526
Median	100.07	75.9338	111.009	124.418	115.428	204.584
Min	2.60065	1.55149	2.1922	2.29479	2.42437	2.23339
Max	312.854	215.597	597.343	673.629	416.101	291.839

## Sheet: Figs. 7, 8
Enrichment relative to IgG
				Fig. 7A (IL6)											Fig. 8A (IL10)
				Acetyl-Histone-3											Acetyl-Histone-3
	Tissue	Veh	LPS	(+)JQ1	LPS+(+)JQ1	(-)JQ1	LPS+(-)JQ1	IgG				Tissue	Veh	LPS	(+)JQ1	LPS+(+)JQ1	(-)JQ1	LPS+(-)JQ1	IgG
	B234d	40.0417	49.0244	29.532	38.5445	19.0849	12.1581	0.911315				B234d	3.4223	0.764729	24.909	22.8838	3.25161	8.5448	1.48128
	B238d	9.77646	6.41913	18.7679	17.2107	0.607235	3.80726					B238d
	B240d	48.1538	51.4944	16.6454	43.6382	16.3947	8.80958	1.42534				B240d	1.1725	0.290175	0.152715	8.50395	0.0667307	2.27276	1.36763
	B247d	33.331	39.872	24.1003	40.9217	21.4514	3.01315	0.133892				B247d	3.89525	5.47692	19.5035	20.514	7.59138	8.63017	0.2834
	B248d	32.8321	24.5098	14.3575	18.369	12.8908	7.02204	2.25781				B248d	3.3192	3.89651	16.0732	13.7441	1.60331	5.73231	1.3407
	B249d	13.0646	28.1392	9.75091	15.7445	10.6265	6.8304	0.271645				B249d	1.68773	3.4969	6.22963	11.5706	3.17548	5.39732	0.526991
	Average	29.5333	33.2432	18.859	29.0714	13.5093	6.9401	1				Average	2.6994	2.78505	13.3736	15.4433	3.1377	6.11547	1
	SD	15.1262	17.0173	7.06417	13.2301	7.45178	3.34596	0.873428				SD	1.19286	2.19627	10.0469	6.06451	2.81224	2.62937	0.552294
	SE	6.17523	6.94729	2.88394	5.40117	3.04218	1.36598	0.390609				SE	0.533465	0.9822	4.49309	2.71213	1.25767	1.17589	0.246993
	n	6	6	6	6	6	6	5				n	5	5	5	5	5	5	5
				Fig. 7B (CXCL8/IL8)											Fig. 8B (IDO1)
				Acetyl-Histone-3											Acetyl-Histone-3
	Tissue	Veh	LPS	(+)JQ1	LPS+(+)JQ1	(-)JQ1	LPS+(-)JQ1	IgG				Tissue	Veh	LPS	(+)JQ1	LPS+(+)JQ1	(-)JQ1	LPS+(-)JQ1	IgG
												B234d	6.12196	16.6118	29.5698	9.67153	4.56951	18.3926	0.399414
	B238d	2.70721	14.0218	4.59756	6.55233	3.95356	4.15904	1.62501				B238d	1.69638	9.3664	11.8069	7.01793	2.5329	15.0483	0.991105
	B240d	8.4304	19.5898	0.548522	6.2288	0.63529	1.19314	1.38247				B240d	0.172245	0.100925	2.24745	1.03837	0.222696	5.90751	1.93159
	B247d	4.55033	10.1108	3.46392	5.39847	4.37941	1.88375	0.233631				B247d	2.46661	10.7865	14.2027	5.4415	2.34399	7.46735	0.167261
	B248d	6.42176	3.32087	1.59926	3.51507	0.814959	0.843315	1.46589				B248d	0.0144573	4.40586	9.87472	3.80832	1.50026	7.77873	2.33323
	B249d	2.21343	3.73292	2.06069	2.62376	1.70636	1.26299	0.293005				B249d	0.939205	4.56633	4.99307	2.53098	1.43351	5.06591	0.177406
	Average	4.86463	10.1552	2.45399	4.86369	2.29792	1.86845	1				Average	1.90181	7.63964	12.1158	4.9181	2.10048	9.94339	1
	SD	2.5943	6.92672	1.59145	1.72026	1.75977	1.33422	0.678442				SD	2.26499	5.833	9.61492	3.13881	1.46107	5.44689	0.935548
	SE	1.16021	3.09772	0.71172	0.769322	0.786994	0.596682	0.303408				SE	0.92468	2.38131	3.92527	1.28141	0.596478	2.22368	0.381936
	n	5	5	5	5	5	5	5				n	6	6	6	6	6	6	6
				Fig. 7C (TNF)
				Acetyl-Histone-3
	Tissue	Veh	LPS	(+)JQ1	LPS+(+)JQ1	(-)JQ1	LPS+(-)JQ1	IgG
	B234d
	B238d	5.21364	12.5859	5.84893	62.3545	5.6986	12.156	0.987411
	B240d	4.33399	3.11337	0.067416	11.4396	0.0820246	1.52193	1.15381
	B247d	2.70087	10.4261	4.30053	33.3949	3.54254	5.55115	0.210595
	B248d	4.92327	8.25168	3.24169	33.3027	2.61472	1.22608	2.30665
	B249d	1.08585	3.95558	1.28804	16.826	1.98268	3.74159	0.341539
	Average	3.65153	7.66652	2.94932	31.4636	2.78411	4.83934	1
	SD	1.73275	4.08227	2.31215	19.8531	2.06408	4.45268	0.834846
	SE	0.774911	1.82565	1.03403	8.87856	0.923086	1.9913	0.373355
	n	5	5	5	5	5	5	5

## Sheet: Figs. 10, 11
Enrichment relative to IgG
				Fig. 10A (IL6)										Fig. 11A (IL10)
				Acetyl-Histone-4										Acetyl-Histone-4
	Tissue	Veh	LPS	(+)JQ1	(+)JQ1 + LPS	(-)JQ1	(-)JQ1+LPS	IgG			Tissue	Veh	LPS	(+)JQ1	LPS+(+)JQ1	(-)JQ1	LPS+(-)JQ1	IgG
	B234d	9.1875	7.99464	10.8113	6.72363	3.79471	1.44661	0.911315			B234d	0.0675731	0.660827	0.3937	0.551936	0.101093	0.91902	1.48128
	B238d	7.39073	3.23312	9.9741	1.35986	8.90623	1.78215				B238d
	B240d	10.0934	17.5099	27.5759	14.8852	5.38485	7.65413	1.42534			B240d	0.306313	3.96036	1.62517	12.299	0.405535	2.20651	1.36763
	B247d	29.4964	34.7893	30.2608	20.6089	6.56408	15.2156	0.133892			B247d	2.31343	3.46418	10.7488	7.56229	2.01939	7.25972	0.2834
	B248d	20.1261	42.2385	37.3745	37.9745	11.9834	9.59639	2.25781			B248d	2.68414	2.45727	16.4503	12.3831	5.65819	7.97367	1.3407
	B249d	49.3093	46.1576	44.3635	46.0545	18.2344	11.9676	0.271645			B249d	4.23988	4.90379	20.0424	16.39	6.09973	10.6035	0.526991
	Average	20.9339	25.3205	26.7267	21.2678	9.14462	7.94375	1			Average	1.92227	3.08928	9.85207	9.83726	2.85679	5.79248	1
	SD	16.236	18.216	13.9398	17.5643	5.29446	5.5148	0.873428			SD	1.74327	1.61931	8.73679	6.05954	2.85781	4.08246	0.552294
	SE	6.62833	7.43664	5.69091	7.1706	2.16145	2.25141	0.356575			SE	0.779615	0.724175	3.90721	2.70991	1.27805	1.82573	0.246993
	n	6	6	6	6	6	6	5			n	5	5	5	5	5	5	5
				Fig. 10B (CXCL8/IL8)										Fig. 11B (IDO1)
				Acetyl-Histone-4										Acetyl-Histone-4
	Tissue	Veh	LPS	(+)JQ1	(+)JQ1 + LPS	(-)JQ1	(-)JQ1+LPS	IgG			Tissue	Veh	LPS	(+)JQ1	LPS+(+)JQ1	(-)JQ1	LPS+(-)JQ1	IgG
											B234d	0.00720503	0.0412981	0.0374342	0.10215	0.0181938	0.0232797	0.399414
	B238d	1.64337	3.68837	1.45958	1.69524	0.880682	1.41644	1.62501			B238d	2.63604	5.39862	6.0719	1.43705	0.825568	2.20147	0.991105
	B240d	0.546892	1.07636	6.7699	0.905201	0.531414	1.697	1.38247			B240d	0.121796	0.487024	2.24745	2.71034	0.222696	0.754515	1.93159
	B247d	5.5942	11.952	8.20242	7.44641	2.84428	4.4089	0.233631			B247d	5.01681	9.50369	20.9439	6.39479	3.09068	14.7713	0.167261
	B248d	0.284293	9.5778	8.81238	6.13019	3.83592	4.1649	1.46589			B248d	3.90388	8.90343	26.3623	6.72716	2.64409	12.006	2.33323
	B249d	7.51187	18.0458	9.51952	10.6243	5.81013	5.30104	0.293005			B249d	6.33772	15.8214	30.6477	9.77013	4.03381	17.5403	`
	Average	3.11612	8.86807	6.95276	5.36026	2.78049	3.39766	1			Average	3.00391	6.69259	14.3851	4.5236	1.80584	7.88281	1.16452
	SD	3.2501	6.7414	3.23329	4.06	2.1774	1.73577	0.678442			SD	2.5845	6.00915	13.2154	3.69451	1.67214	7.77922	0.943962
	SE	1.45349	3.01484	1.44597	1.81569	0.973765	0.77626	0.303408			SE	1.05512	2.45322	5.39515	1.50828	0.682649	3.17585	0.422153
	n	5	5	5	5	5	5	5			n	6	6	6	6	6	6	5
				Fig. 10C (TNF)
				Acetyl-Histone-4
	Tissue	Veh	LPS	(+)JQ1	LPS+(+)JQ1	(-)JQ1	LPS+(-)JQ1	IgG
	B234d
	B238d	1.48863	4.95592	2.61926	4.07244	0.594133	0.0595906	0.987411
	B240d	0.178473	7.66134	2.29541	29.4863	0.107813	0.58704	1.15381
	B247d	4.1576	5.92223	5.75021	30.6175	3.17196	7.70852	0.210595
	B248d	0.013824	6.08035	5.25119	30.3793	2.52614	8.98108	2.30665
	B249d	5.65355	12.5753	8.36872	45.4916	4.51162	9.75923	0.341539
	Average	2.29842	7.43903	4.85696	28.0094	2.18233	5.41909	1
	SD	2.50414	3.0308	2.49272	14.9433	1.82683	4.71272	0.834846
	SE	1.11988	1.35542	1.11478	6.68283	0.816981	2.10759	0.373355
	n	5	5	5	5	5	5	5

## Sheet: S3 Fig. 
mRNA relative abundance
				S3 Fig.
	Tissue	PTGS1	PTGES	PTGS2	IL6	CXCL8/IL8	TNF	IL10	IDO1
	B216d	1.96274	1.87267	0.121531	0.281614	2.64532	0.208924	0.883533	0.0236689
	B217d	3.40779	1.95604	0.253342	0.201071	1.80252	0.0640421	0.309477	0.00572443
	B218d	6.17809	0.805572	0.261845	0.61127	0.0784214	0.0433529	0.019414	0.00203217
	B219d	0.564128	7.22104	0.00889059	0.0868724	0.0598028	0.0206247	0.0362091	0.00243066
	B233d	2.65765	1.18687	0.488261	3.07035	0.492226	0.0341742	0.0703769	9.21497e-05
	Average	2.95408	2.60844	0.226774	0.850236	1.01566	0.0742235	0.263802	0.00678966
	SD	2.08462	2.6227	0.179486	1.25633	1.15553	0.0769376	0.365749	0.00965058
	SE	0.932271	1.17291	0.0802685	0.561849	0.516768	0.0344075	0.163568	0.00431587
	n	5	5	5	5	5	5	5	5
																																					0

## Sheet: S8, S9 Figs.
Enrichment relative to IgG
				S8 Fig. A (IL6)										S9 Fig. A (IL10)
				BRD2										BRD2
	Tissue	Veh	LPS	(+)JQ1	(+)JQ1 + LPS	(-)JQ1	(-)JQ1+LPS	IgG			Tissue	Veh	LPS	(+)JQ1	LPS+(+)JQ1	(-)JQ1	LPS+(-)JQ1	IgG
	B234d							0.911315			B234d
	B238d	10.1739	0.51216	4.95794	24.9607	2.08714	0.244827				B238d
	B240d	3.68714	3.588	2.01331	2.17879	0.742169	0.948598	1.42534			B240d	1.79345	0.234884	15.7726	9.84183	2.49678	7.27852	3.18417
	B247d	0.134408	0.348476	0.0873831	0.311258	0.578715	0.164734	0.133892			B247d	0.120464	0.143205	0.608111	1.05805	0.221532	0.13543	0.209244
	B248d	5.03166	0.00832828	0.87714	1.46872	0.431154	0.161932	2.25781			B248d	0.00647026	0.409531	0.0129799	0.00502706	0.00450219	0.676044	0.153288
	B249d	0.317405	0.341612	0.355218	0.222019	0.136869	0.01957	0.271645			B249d	0.019026	0.466219	1.42405	1.23007	0.239314	0.369827	0.453302
	Average	3.86889	0.959716	1.6582	5.8283	0.795209	0.307932	1			Average	0.484852	0.31346	4.45444	3.03374	0.740532	2.11495	1
	SD	4.11391	1.48062	1.98681	10.7266	0.755764	0.367222	0.873428			SD	0.873889	0.150251	7.56759	4.57092	1.17569	3.44948	1.46192
	SE	1.8398	0.662155	0.88853	4.7971	0.337988	0.164227	0.390609			SE	0.436944	0.0751254	3.7838	2.28546	0.587844	1.72474	0.730962
	n	5	5	5	5	5	5	5			n	4	4	4	4	4	4	4
				S8 Fig. B (CXCL8/IL8)										S9 Fig. B (IDO1)
				BRD2										BRD2
	Tissue	Veh	LPS	(+)JQ1	(+)JQ1 + LPS	(-)JQ1	(-)JQ1+LPS	IgG			Tissue	Veh	LPS	(+)JQ1	LPS+(+)JQ1	(-)JQ1	LPS+(-)JQ1	IgG
											B234d
	B238d	1.90127	0.331326	1.13981	0.153411	0.168182	0.229174	1.62501			B238d	2.03301	3.76677	7.73911	1.01634	0.00968776	0.0359157	0.884823
	B240d	0.377603	1.12259	1.50704	1.4215	0.62081	0.421642	1.38247			B240d	0.121796	0.100925	2.24745	1.89513	0.222696	16.0877	1.72445
	B247d	0.0702733	0.104522	0.149889	0.136086	0.263709	0.00220686	0.233631			B247d	0.0321226	0.085508	0.188695	0.184264	0.179101	0.15193	0.149324
	B248d	0.284293	1.24659	0.72113	0.421583	0.030925	0.563071	1.46589			B248d	0.00910945	0.00678016	0.855498	0.00931404	0.000885428	0.481551	2.08302
	B249d	0.151323	0.132465	0.267121	0.0511274	0.0414217	0.0736125	0.293005			B249d	0.00516564	0.246934	0.143554	0.000393501	0.09108	0.331263	0.158382
	Average	0.556952	0.587499	0.756998	0.436742	0.22501	0.257941	1			Average	0.44024	0.841384	2.23486	0.621088	0.10069	3.41767	1
	SD	0.760771	0.553777	0.574229	0.567748	0.241225	0.234578	0.678442			SD	0.891632	1.63764	3.19218	0.826097	0.0992074	7.0848	0.886425
	SE	0.340227	0.247657	0.256803	0.253905	0.107879	0.104906	0.303408			SE	0.39875	0.732375	1.42758	0.369442	0.0443669	3.16842	0.396421
	n	5	5	5	5	5	5	5			n	5	5	5	5	5	5	5
				S8 Fig. C (TNF)
				BRD2
	Tissue	Veh	LPS	(+)JQ1	LPS+(+)JQ1	(-)JQ1	LPS+(-)JQ1	IgG
	B234d
	B238d	0.0674898	0.01561	0.0204933	0.0461735	0.00839905	0.0317007	0.987411
	B240d	0.47595	0.421467	5.68055	24.5655	1.81324	11.1204	1.15381
	B247d	0.0786936	0.0690107	0.0657041	0.645388	0.0638759	0.0926708	0.210595
	B248d	0.00755973	0.00885086	0.00142747	0.0142256	0.00915953	0.372314	2.30665
	B249d	0.00566553	0.501026	0.141361	1.16003	0.126824	0.286366	0.341539
	Average	0.127072	0.203193	1.18191	5.28627	0.404299	2.38068	1
	SD	0.197882	0.238385	2.5154	10.7878	0.789122	4.8876	0.834846
	SE	0.0884956	0.106609	1.12492	4.82445	0.352906	2.1858	0.373355
	n	5	5	5	5	5	5	5

## Sheet: S11, S12 Figs.
Enrichment relative to IgG
				S11 Fig. A (IL6)										S12 Fig. A (IL10)
				BRD4										BRD4
	Tissue	Veh	LPS	(+)JQ1	(+)JQ1 + LPS	(-)JQ1	(-)JQ1+LPS	IgG			Tissue	Veh	LPS	(+)JQ1	LPS+(+)JQ1	(-)JQ1	LPS+(-)JQ1	IgG
	B234d	0.730061	3.38198	3.63951	2.94209	0.719888	0.00242414	0.911315			B234d	0.123385	3.03522	0.625593	0.712095	4.8183	3.18521	1.48128
	B238d	0.687427	7.85811	6.95183	8.9329	5.36212	2.46192				B238d
	B240d	1.39381	2.91949	6.57394	0.8219	4.79862	0.289283	1.42534			B240d	1.38212	4.84895	14.9464	0.221167	4.01303	5.65777	1.36763
	B247d	0.58165	0.324303	0.581812	0.720761	0.831443	0.521466	0.133892			B247d	0.130483	0.0792361	0.652092	1.3882	0.455189	1.11426	0.2834
	B248d	3.61884	4.34395	0.446898	2.90977	1.71405	0.530598	2.25781			B248d	0.00647026	1.26387	0.00761139	2.2256	2.3325	0.319593	1.3407
	B249d	0.488443	0.521207	0.438268	0.26815	0.276647	0.0808776	0.271645			B249d	0.123564	0.170498	3.62048	0.862881	0.662599	0.569962	0.526991
	Average	1.25004	3.22484	3.10538	2.76593	2.2838	0.647761	1			Average	0.353204	1.87956	3.97043	1.08199	2.45632	2.16936	1
	SD	1.20379	2.77706	3.08742	3.2337	2.22301	0.915113	0.873428			SD	0.577504	2.04291	6.29478	0.7628	1.95189	2.25244	0.552294
	SE	0.491445	1.13373	1.26043	1.32015	0.907539	0.373593	0.390609			SE	0.258267	0.913618	2.81511	0.341135	0.872913	1.00732	0.246993
	n	6	6	6	6	6	6	5			n	5	5	5	5	5	5	5
				S11 Fig. B (CXCL8/IL8)										S12 Fig. B (IDO1)
				BRD4										BRD4
	Tissue	Veh	LPS	(+)JQ1	(+)JQ1 + LPS	(-)JQ1	(-)JQ1+LPS	IgG			Tissue	Veh	LPS	(+)JQ1	LPS+(+)JQ1	(-)JQ1	LPS+(-)JQ1	IgG
											B234d	0.00720503	0.0412981	0.0374342	0.10215	0.0181938	0.0232797	0.399414
	B238d	0.400682	3.87465	3.28587	3.10104	1.0001	0.520412	1.62501			B238d	1.03071	2.3381	9.15216	2.0836	1.28574	2.93121	0.991105
	B240d	0.867777	1.08175	2.9227	4.17337	4.32142	0.568803	1.38247			B240d	7.15685	20.1299	28.127	3.37192	1.61055	0.235483	1.93159
	B247d	0.189998	0.412175	0.408705	0.576568	0.305091	0.438289	0.233631			B247d	0.0855812	0.311377	0.919869	0.299357	0.0523364	0.562549	0.167261
	B248d	0.284293	7.37138	0.529339	2.72374	2.76699	0.0358189	1.46589			B248d	0.00910945	2.15551	0.00906385	0.699596	0.478139	0.00422104	2.33323
	B249d	0.17272	0.0829306	0.4472	0.117951	0.171514	0.0669996	0.293005			B249d	0.103939	0.157695	0.851934	0.0280223	0.138355	0.0500621	0.177406
	Average	0.383094	2.56458	1.51876	2.13853	1.71302	0.326064	1			Average	1.3989	4.18898	6.51624	1.09744	0.597219	0.634467	1
	SD	0.285715	3.07457	1.45371	1.72713	1.78755	0.255267	0.678442			SD	2.84814	7.87608	11.1507	1.34724	0.686703	1.1447	0.935548
	SE	0.127775	1.37499	0.650121	0.772396	0.799418	0.114159	0.303408			SE	1.16275	3.2154	4.55226	0.550007	0.280345	0.467321	0.381936
	n	5	5	5	5	5	5	5			n	6	6	6	6	6	6	6
				S11 Fig. C (TNF)
				BRD4
	Tissue	Veh	LPS	(+)JQ1	LPS+(+)JQ1	(-)JQ1	LPS+(-)JQ1	IgG
	B241d
	B238d	0.0100925	0.0113978	0.108356	0.183974	0.0221474	0.298278	0.987411
	B240d	0.578709	5.86714	2.15507	1.00312	3.60954	0.32852	1.15381
	B247d	0.109518	0.135759	0.106631	1.50375	0.139319	0.473555	0.210595
	B248d	0.00755973	0.0758611	0.0661654	0.0214766	0.805682	1.22636	2.30665
	B249d	0.049744	0.00284433	0.522064	0.269497	0.414092	0.0885031	0.341539
	Average	0.151125	1.2186	0.591657	0.596362	0.998157	0.483043	1
	SD	0.242558	2.59917	0.893598	0.631702	1.49061	0.437688	0.834846
	SE	0.108475	1.16238	0.399629	0.282506	0.666623	0.19574	0.373355
	n	5	5	5	5	5	5	5
